# Supplementary material for: Rapid and Robust Identification of Sepsis Using SeptiCyte RAPID in a Heterogeneous Patient Population
Source: J Clin Med. 2024 Oct 10;13(20):6044. doi: 10.3390/jcm13206044 (PMC11509035; doi:10.3390/jcm13206044)
Supplement: Supplementary file 1 [file jcm-13-06044-s001.zip]

Archive with 1 entries (1 files):
- jcm-3214681-supplementary.pdf
